# Supplementary material for: A New Species of the Genus Boulenophrys (Anura, Megophryidae) from Southern Hunan Province, Central China
Source: Animals (Basel). 2025 Feb 5;15(3):440. doi: 10.3390/ani15030440 (PMC11816057; doi:10.3390/ani15030440)
Supplement: Supplementary file 1 [file animals-15-00440-s001.zip]

Archive with 5 entries (3 files):
- animals-3395367-supplementary/
- animals-3395367-supplementary/supplementary materials/
- animals-3395367-supplementary/supplementary materials/supplementary Table S1.pdf
- animals-3395367-supplementary/supplementary materials/Supplementary TableS2.pdf
- animals-3395367-supplementary/supplementary materials/Supplementary TableS3.xlsx
