# Supplementary material for: A New Species of the Genus Boulenophrys (Anura, Megophryidae) from Southern Hunan Province, Central China
Source: Animals (Basel). 2025 Feb 5;15(3):440. doi: 10.3390/ani15030440 (PMC11816057; doi:10.3390/ani15030440)
Supplement: Supplementary file 1 [file animals-15-00440-s001.zip › animals-3395367-supplementary/supplementary materials/Supplementary TableS3.xlsx]

## Sheet: Sheet1
Table S3. Uncorrected p-distance (%) among Boulenophrys species inferred from mitochondrial COI gene.
	HUNU22SA05	HUNU22SA07	HUNU22SA08	B. acuta	B. anlongensis	B. baishanzuensis	B. baolongensis	B. binchuanensis	B. binglingensis	B. boettgeri	B. brachykolos	B. caudoprocta	B. cheni	B. chishuiensis	B. congjiangensis	B. daiyunensis	B. daoji	B. daweimontis	B. dongguanensis	B. elongata	B. fanjingmontis	B. fansipanensis	B. fengshunensis	B. frigida	B. hengshanensis	B. hoanglienensis	B. hungtai	B. insularis	B. iangi	B. jingdongensis	B. jinggangensis	B. jiulianensis	B. kuatunensis	B. leishanensis	B. lini	B. lichun	B. lushuiensis	B. minor	B. mirabilis	B. mufumontana	B. nankunensis	B. nanlingensis	B. obesa	B. omeimontis	B. palpebralespinosa	B. pepe	B. puningensis	B. qianbeiensis	B. sangzhiensis
HUNU22SA05
HUNU22SA07	0
HUNU22SA08	0	0
B. acuta	0.136106	0.136106	0.136106
B. anlongensis	0.141777	0.141777	0.141777	0.168242
B. baishanzuensis	0.126654	0.126654	0.126654	0.124764	0.147448
B. baolongensis	0.122873	0.122873	0.122873	0.117202	0.155009	0.10775
B. binchuanensis	0.147448	0.147448	0.147448	0.145558	0.113422	0.120983	0.136106
B. binglingensis	0.147448	0.147448	0.147448	0.126654	0.10397	0.124764	0.124764	0.0680529
B. boettgeri	0.128544	0.128544	0.128544	0.10775	0.1569	0.0926276	0.109641	0.124764	0.122873
B. brachykolos	0.15879	0.15879	0.15879	0.145558	0.160681	0.102079	0.137996	0.153119	0.141777	0.128544
B. caudoprocta	0.10775	0.10775	0.10775	0.0907372	0.155009	0.0926276	0.111531	0.117202	0.120983	0.0907372	0.128544
B. cheni	0.141777	0.141777	0.141777	0.128544	0.147448	0.0661626	0.10775	0.128544	0.126654	0.10586	0.124764	0.102079
B. chishuiensis	0.126654	0.126654	0.126654	0.124764	0.136106	0.149338	0.139887	0.139887	0.130435	0.143667	0.143667	0.132325	0.151229
B. congjiangensis	0.113422	0.113422	0.113422	0.102079	0.145558	0.102079	0.0869565	0.132325	0.126654	0.0888469	0.136106	0.0793951	0.100189	0.147448
B. daiyunensis	0.136106	0.136106	0.136106	0.119093	0.1569	0.0793951	0.115312	0.136106	0.134216	0.109641	0.134216	0.122873	0.094518	0.147448	0.119093
B. daoji	0.122873	0.122873	0.122873	0.122873	0.155009	0.10397	0.120983	0.1569	0.155009	0.122873	0.139887	0.124764	0.124764	0.151229	0.10586	0.115312
B. daweimontis	0.162571	0.162571	0.162571	0.162571	0.111531	0.128544	0.143667	0.0926276	0.0888469	0.139887	0.149338	0.137996	0.147448	0.137996	0.145558	0.145558	0.1569
B. dongguanensis	0.130435	0.130435	0.130435	0.136106	0.187146	0.111531	0.124764	0.147448	0.137996	0.119093	0.137996	0.124764	0.119093	0.168242	0.120983	0.122873	0.149338	0.170132
B. elongata	0.132325	0.132325	0.132325	0.149338	0.177694	0.10586	0.151229	0.147448	0.1569	0.128544	0.139887	0.10775	0.111531	0.153119	0.130435	0.126654	0.143667	0.160681	0.120983
B. fanjingmontis	0.170132	0.170132	0.170132	0.145558	0.137996	0.15879	0.15879	0.102079	0.0718336	0.153119	0.173913	0.149338	0.160681	0.1569	0.151229	0.1569	0.168242	0.124764	0.173913	0.183365
B. fansipanensis	0.1569	0.1569	0.1569	0.128544	0.139887	0.119093	0.126654	0.122873	0.113422	0.137996	0.132325	0.126654	0.128544	0.132325	0.122873	0.132325	0.136106	0.126654	0.151229	0.153119	0.141777
B. fengshunensis	0.136106	0.136106	0.136106	0.130435	0.149338	0.0831758	0.115312	0.141777	0.136106	0.10397	0.124764	0.10775	0.0812854	0.151229	0.113422	0.0926276	0.113422	0.143667	0.122873	0.115312	0.175803	0.128544
B. frigida	0.164461	0.164461	0.164461	0.130435	0.145558	0.137996	0.134216	0.128544	0.128544	0.139887	0.145558	0.126654	0.153119	0.136106	0.134216	0.137996	0.145558	0.136106	0.1569	0.155009	0.147448	0.119093	0.147448
B. hengshanensis	0.10775	0.10775	0.10775	0.120983	0.162571	0.111531	0.126654	0.134216	0.122873	0.109641	0.147448	0.10586	0.122873	0.1569	0.0888469	0.137996	0.126654	0.155009	0.134216	0.130435	0.153119	0.145558	0.132325	0.1569
B. hoanglienensis	0.136106	0.136106	0.136106	0.145558	0.132325	0.137996	0.139887	0.113422	0.113422	0.136106	0.145558	0.137996	0.155009	0.109641	0.134216	0.141777	0.139887	0.126654	0.130435	0.149338	0.149338	0.119093	0.149338	0.10586	0.139887
B. hungtai	0.122873	0.122873	0.122873	0.122873	0.170132	0.0831758	0.122873	0.1569	0.147448	0.113422	0.126654	0.10775	0.0907372	0.143667	0.113422	0.120983	0.124764	0.172023	0.126654	0.109641	0.187146	0.143667	0.0982987	0.162571	0.124764	0.164461
B. insularis	0.124764	0.124764	0.124764	0.119093	0.166352	0.0831758	0.111531	0.147448	0.141777	0.113422	0.124764	0.094518	0.0869565	0.141777	0.10397	0.117202	0.124764	0.162571	0.137996	0.0982987	0.177694	0.137996	0.0907372	0.160681	0.115312	0.155009	0.0510397
B. iangi	0.147448	0.147448	0.147448	0.130435	0.147448	0.141777	0.141777	0.119093	0.117202	0.145558	0.137996	0.132325	0.147448	0.0869565	0.141777	0.139887	0.166352	0.143667	0.166352	0.155009	0.136106	0.143667	0.1569	0.137996	0.166352	0.134216	0.149338	0.147448
B. jingdongensis	0.149338	0.149338	0.149338	0.141777	0.117202	0.130435	0.141777	0.0907372	0.094518	0.134216	0.139887	0.120983	0.132325	0.141777	0.126654	0.149338	0.147448	0.102079	0.145558	0.149338	0.134216	0.119093	0.15879	0.134216	0.132325	0.113422	0.137996	0.134216	0.143667
B. jinggangensis	0.128544	0.128544	0.128544	0.119093	0.1569	0.0926276	0.122873	0.132325	0.136106	0.10586	0.128544	0.100189	0.10397	0.151229	0.10586	0.115312	0.130435	0.139887	0.113422	0.111531	0.168242	0.137996	0.0964083	0.160681	0.115312	0.134216	0.0964083	0.102079	0.143667	0.136106
B. jiulianensis	0.124764	0.124764	0.124764	0.117202	0.155009	0.117202	0.0982987	0.137996	0.136106	0.0888469	0.141777	0.115312	0.115312	0.126654	0.0982987	0.120983	0.130435	0.143667	0.143667	0.141777	0.164461	0.124764	0.109641	0.151229	0.117202	0.147448	0.122873	0.111531	0.145558	0.143667	0.120983
B. kuatunensis	0.136106	0.136106	0.136106	0.122873	0.15879	0.0812854	0.117202	0.137996	0.137996	0.111531	0.122873	0.119093	0.0793951	0.151229	0.10775	0.0775047	0.128544	0.153119	0.126654	0.10775	0.164461	0.132325	0.0888469	0.139887	0.128544	0.137996	0.10775	0.10397	0.139887	0.141777	0.0926276	0.109641
B. leishanensis	0.111531	0.111531	0.111531	0.119093	0.155009	0.102079	0.0926276	0.132325	0.124764	0.10397	0.136106	0.0907372	0.10775	0.141777	0.0831758	0.130435	0.132325	0.149338	0.136106	0.126654	0.15879	0.143667	0.113422	0.120983	0.102079	0.130435	0.115312	0.10775	0.137996	0.139887	0.109641	0.111531	0.102079
B. lini	0.141777	0.141777	0.141777	0.119093	0.153119	0.0812854	0.122873	0.136106	0.130435	0.10775	0.130435	0.10586	0.0850662	0.168242	0.10775	0.0964083	0.128544	0.153119	0.117202	0.120983	0.1569	0.141777	0.0964083	0.160681	0.119093	0.141777	0.115312	0.10775	0.15879	0.122873	0.10775	0.136106	0.0831758	0.119093
B. lichun	0.128544	0.128544	0.128544	0.122873	0.160681	0.100189	0.120983	0.143667	0.136106	0.115312	0.122873	0.113422	0.0926276	0.143667	0.115312	0.100189	0.122873	0.15879	0.122873	0.132325	0.166352	0.151229	0.0964083	0.155009	0.137996	0.149338	0.119093	0.113422	0.141777	0.139887	0.102079	0.124764	0.094518	0.128544	0.0982987
B. lushuiensis	0.160681	0.160681	0.160681	0.132325	0.122873	0.139887	0.141777	0.100189	0.10775	0.137996	0.15879	0.136106	0.149338	0.139887	0.137996	0.155009	0.160681	0.117202	0.168242	0.149338	0.120983	0.126654	0.1569	0.113422	0.137996	0.136106	0.160681	0.151229	0.130435	0.10775	0.141777	0.137996	0.164461	0.128544	0.145558	0.153119
B. minor	0.136106	0.136106	0.136106	0.130435	0.122873	0.124764	0.117202	0.109641	0.119093	0.122873	0.124764	0.120983	0.132325	0.0680529	0.124764	0.124764	0.143667	0.109641	0.153119	0.153119	0.145558	0.119093	0.130435	0.120983	0.155009	0.117202	0.137996	0.137996	0.0812854	0.124764	0.134216	0.126654	0.137996	0.132325	0.155009	0.134216	0.119093
B. mirabilis	0.10586	0.10586	0.10586	0.10397	0.141777	0.100189	0.10586	0.134216	0.119093	0.100189	0.143667	0.0964083	0.109641	0.132325	0.0793951	0.117202	0.119093	0.151229	0.115312	0.120983	0.137996	0.122873	0.111531	0.134216	0.10397	0.128544	0.109641	0.10397	0.145558	0.143667	0.109641	0.119093	0.120983	0.0982987	0.113422	0.120983	0.136106	0.137996
B. mufumontana	0.119093	0.119093	0.119093	0.115312	0.149338	0.10775	0.102079	0.139887	0.128544	0.0964083	0.134216	0.102079	0.119093	0.141777	0.111531	0.10586	0.128544	0.136106	0.124764	0.132325	0.164461	0.141777	0.10397	0.128544	0.126654	0.139887	0.139887	0.134216	0.170132	0.143667	0.124764	0.111531	0.122873	0.113422	0.124764	0.117202	0.155009	0.126654	0.102079
B. nankunensis	0.132325	0.132325	0.132325	0.143667	0.170132	0.10775	0.113422	0.141777	0.147448	0.124764	0.124764	0.109641	0.0926276	0.164461	0.111531	0.122873	0.141777	0.173913	0.0661626	0.117202	0.183365	0.145558	0.117202	0.151229	0.124764	0.130435	0.120983	0.122873	0.164461	0.149338	0.113422	0.134216	0.113422	0.136106	0.113422	0.113422	0.164461	0.153119	0.120983	0.126654
B. nanlingensis	0.134216	0.134216	0.134216	0.117202	0.164461	0.0775047	0.111531	0.145558	0.130435	0.10586	0.120983	0.10775	0.0793951	0.168242	0.100189	0.0869565	0.130435	0.155009	0.113422	0.10586	0.162571	0.134216	0.0926276	0.141777	0.117202	0.151229	0.10397	0.0964083	0.151229	0.132325	0.0964083	0.124764	0.0793951	0.10586	0.0586011	0.094518	0.145558	0.136106	0.115312	0.113422	0.102079
B. obesa	0.1569	0.1569	0.1569	0.143667	0.173913	0.10586	0.117202	0.15879	0.15879	0.124764	0.130435	0.124764	0.0850662	0.160681	0.113422	0.119093	0.136106	0.175803	0.124764	0.115312	0.183365	0.153119	0.115312	0.153119	0.151229	0.147448	0.0964083	0.10397	0.164461	0.147448	0.115312	0.145558	0.102079	0.117202	0.111531	0.126654	0.164461	0.137996	0.128544	0.136106	0.10397	0.10586
B. omeimontis	0.173913	0.173913	0.173913	0.145558	0.134216	0.132325	0.137996	0.0812854	0.0812854	0.153119	0.172023	0.132325	0.145558	0.141777	0.145558	0.149338	0.160681	0.111531	0.173913	0.168242	0.109641	0.136106	0.1569	0.124764	0.145558	0.122873	0.155009	0.1569	0.136106	0.119093	0.143667	0.151229	0.155009	0.130435	0.149338	0.168242	0.115312	0.120983	0.147448	0.149338	0.164461	0.15879	0.162571
B. palpebralespinosa	0.160681	0.160681	0.160681	0.153119	0.126654	0.160681	0.149338	0.0964083	0.0926276	0.149338	0.168242	0.153119	0.168242	0.147448	0.132325	0.172023	0.162571	0.117202	0.153119	0.175803	0.10586	0.137996	0.160681	0.139887	0.149338	0.137996	0.173913	0.170132	0.132325	0.117202	0.164461	0.15879	0.160681	0.145558	0.15879	0.172023	0.120983	0.117202	0.141777	0.145558	0.172023	0.164461	0.173913	0.122873
B. pepe	0.139887	0.139887	0.139887	0.134216	0.170132	0.10586	0.117202	0.151229	0.143667	0.119093	0.130435	0.117202	0.0964083	0.164461	0.117202	0.111531	0.137996	0.162571	0.117202	0.120983	0.177694	0.151229	0.113422	0.149338	0.149338	0.143667	0.10775	0.115312	0.160681	0.145558	0.122873	0.139887	0.10775	0.122873	0.120983	0.117202	0.155009	0.132325	0.124764	0.109641	0.10586	0.111531	0.0510397	0.155009	0.172023
B. puningensis	0.162571	0.162571	0.162571	0.151229	0.175803	0.134216	0.139887	0.15879	0.149338	0.1569	0.147448	0.134216	0.122873	0.164461	0.136106	0.141777	0.164461	0.175803	0.151229	0.136106	0.175803	0.147448	0.141777	0.155009	0.168242	0.160681	0.151229	0.145558	0.151229	0.166352	0.130435	0.151229	0.117202	0.143667	0.143667	0.141777	0.177694	0.15879	0.153119	0.151229	0.145558	0.134216	0.166352	0.175803	0.177694	0.151229
B. qianbeiensis	0.145558	0.145558	0.145558	0.134216	0.122873	0.128544	0.139887	0.0661626	0.0491493	0.130435	0.153119	0.124764	0.134216	0.141777	0.134216	0.132325	0.151229	0.0982987	0.149338	0.15879	0.0453686	0.119093	0.149338	0.130435	0.128544	0.122873	0.164461	0.149338	0.124764	0.10775	0.141777	0.139887	0.139887	0.132325	0.134216	0.143667	0.109641	0.119093	0.126654	0.143667	0.160681	0.141777	0.15879	0.0888469	0.102079	0.1569	0.1569
B. sangzhiensis	0.153119	0.153119	0.153119	0.143667	0.120983	0.136106	0.149338	0.0831758	0.0661626	0.130435	0.1569	0.128544	0.141777	0.143667	0.137996	0.155009	0.162571	0.109641	0.15879	0.162571	0.0321361	0.126654	0.1569	0.134216	0.145558	0.139887	0.164461	0.1569	0.126654	0.115312	0.145558	0.151229	0.149338	0.139887	0.143667	0.149338	0.10586	0.128544	0.130435	0.155009	0.166352	0.139887	0.166352	0.102079	0.10586	0.164461	0.164461	0.0396975
B. sanmingensis	0.143667	0.143667	0.143667	0.136106	0.175803	0.0831758	0.132325	0.155009	0.153119	0.124764	0.128544	0.119093	0.10775	0.151229	0.120983	0.109641	0.136106	0.1569	0.128544	0.120983	0.183365	0.143667	0.117202	0.145558	0.136106	0.153119	0.111531	0.120983	0.149338	0.164461	0.124764	0.137996	0.111531	0.117202	0.115312	0.120983	0.151229	0.149338	0.134216	0.132325	0.124764	0.113422	0.119093	0.166352	0.177694	0.113422	0.134216	0.15879	0.168242
B. shimentaina	0.130435	0.130435	0.130435	0.119093	0.160681	0.119093	0.113422	0.141777	0.136106	0.109641	0.136106	0.117202	0.124764	0.162571	0.0869565	0.132325	0.120983	0.153119	0.132325	0.136106	0.172023	0.130435	0.119093	0.1569	0.10586	0.126654	0.130435	0.109641	0.162571	0.137996	0.109641	0.10775	0.120983	0.115312	0.117202	0.136106	0.143667	0.139887	0.094518	0.117202	0.130435	0.120983	0.132325	0.160681	0.145558	0.128544	0.166352	0.143667	0.1569
B. shunhuangensis	0.10586	0.10586	0.10586	0.111531	0.134216	0.0888469	0.117202	0.113422	0.102079	0.10586	0.120983	0.0982987	0.111531	0.126654	0.0982987	0.122873	0.124764	0.128544	0.130435	0.113422	0.137996	0.124764	0.10775	0.139887	0.0869565	0.124764	0.117202	0.100189	0.130435	0.124764	0.094518	0.102079	0.10586	0.100189	0.111531	0.119093	0.128544	0.130435	0.073724	0.113422	0.128544	0.115312	0.139887	0.126654	0.141777	0.141777	0.147448	0.111531	0.119093
B. spinata	0.1569	0.1569	0.1569	0.155009	0.134216	0.141777	0.1569	0.0926276	0.073724	0.153119	0.162571	0.143667	0.147448	0.155009	0.153119	0.147448	0.162571	0.117202	0.164461	0.177694	0.0415879	0.128544	0.168242	0.149338	0.141777	0.143667	0.166352	0.166352	0.137996	0.122873	0.155009	0.164461	0.155009	0.1569	0.147448	0.15879	0.124764	0.132325	0.145558	0.166352	0.175803	0.1569	0.172023	0.109641	0.109641	0.170132	0.172023	0.0415879	0.0359168
B. tongboensis	0.141777	0.141777	0.141777	0.117202	0.168242	0.10586	0.137996	0.145558	0.137996	0.10775	0.137996	0.109641	0.111531	0.151229	0.122873	0.115312	0.10397	0.164461	0.136106	0.122873	0.164461	0.145558	0.128544	0.147448	0.132325	0.147448	0.119093	0.115312	0.166352	0.149338	0.126654	0.124764	0.117202	0.124764	0.120983	0.113422	0.155009	0.147448	0.113422	0.117202	0.130435	0.113422	0.136106	0.166352	0.172023	0.139887	0.155009	0.139887	0.151229
B. tuberogranulata	0.111531	0.111531	0.111531	0.0888469	0.151229	0.0926276	0.0869565	0.130435	0.109641	0.0964083	0.117202	0.0869565	0.0982987	0.126654	0.0812854	0.124764	0.10397	0.139887	0.136106	0.134216	0.141777	0.126654	0.10586	0.139887	0.0964083	0.130435	0.10397	0.0926276	0.139887	0.124764	0.111531	0.10397	0.113422	0.094518	0.0982987	0.120983	0.130435	0.128544	0.0793951	0.111531	0.126654	0.102079	0.124764	0.128544	0.153119	0.130435	0.147448	0.119093	0.130435
B. wugongensis	0.120983	0.120983	0.120983	0.119093	0.15879	0.0793951	0.122873	0.139887	0.132325	0.115312	0.117202	0.10775	0.0888469	0.147448	0.111531	0.0907372	0.115312	0.145558	0.115312	0.10586	0.155009	0.132325	0.100189	0.147448	0.109641	0.155009	0.102079	0.0982987	0.147448	0.136106	0.111531	0.120983	0.0907372	0.119093	0.0869565	0.094518	0.151229	0.136106	0.109641	0.120983	0.102079	0.0869565	0.120983	0.15879	0.164461	0.109641	0.153119	0.134216	0.143667
B. wuliangshanensis	0.141777	0.141777	0.141777	0.147448	0.120983	0.126654	0.139887	0.0775047	0.0964083	0.124764	0.151229	0.126654	0.137996	0.122873	0.132325	0.143667	0.153119	0.102079	0.149338	0.147448	0.115312	0.115312	0.136106	0.128544	0.130435	0.122873	0.143667	0.145558	0.141777	0.0964083	0.132325	0.126654	0.141777	0.134216	0.141777	0.137996	0.0982987	0.113422	0.134216	0.134216	0.155009	0.143667	0.147448	0.10775	0.115312	0.141777	0.177694	0.0869565	0.0982987
B. wushanensis	0.10775	0.10775	0.10775	0.100189	0.137996	0.0888469	0.0623819	0.111531	0.10775	0.0850662	0.122873	0.0869565	0.094518	0.132325	0.0642722	0.10775	0.102079	0.119093	0.115312	0.120983	0.141777	0.113422	0.0926276	0.130435	0.0907372	0.128544	0.10586	0.094518	0.132325	0.10775	0.0850662	0.0869565	0.0907372	0.0718336	0.0926276	0.0964083	0.120983	0.113422	0.0888469	0.102079	0.10775	0.0926276	0.120983	0.130435	0.134216	0.120983	0.137996	0.117202	0.126654
B. xiangnanensis	0.141777	0.141777	0.141777	0.134216	0.1569	0.0926276	0.120983	0.149338	0.153119	0.126654	0.128544	0.124764	0.0964083	0.162571	0.10586	0.117202	0.124764	0.170132	0.128544	0.132325	0.177694	0.145558	0.115312	0.137996	0.130435	0.145558	0.120983	0.115312	0.15879	0.137996	0.122873	0.137996	0.10397	0.119093	0.0926276	0.109641	0.153119	0.15879	0.124764	0.115312	0.113422	0.0869565	0.120983	0.162571	0.170132	0.124764	0.153119	0.155009	0.160681
B. xianjuensis	0.134216	0.134216	0.134216	0.126654	0.153119	0.100189	0.130435	0.130435	0.130435	0.117202	0.111531	0.120983	0.10586	0.143667	0.117202	0.117202	0.0831758	0.149338	0.132325	0.115312	0.1569	0.136106	0.126654	0.134216	0.126654	0.130435	0.120983	0.120983	0.149338	0.122873	0.117202	0.139887	0.109641	0.115312	0.113422	0.10586	0.155009	0.143667	0.126654	0.126654	0.119093	0.115312	0.115312	0.153119	0.151229	0.119093	0.155009	0.132325	0.147448
B. xuefengmontis	0.115312	0.115312	0.115312	0.115312	0.151229	0.0926276	0.100189	0.122873	0.122873	0.0718336	0.137996	0.0926276	0.111531	0.139887	0.0831758	0.109641	0.130435	0.149338	0.115312	0.120983	0.153119	0.126654	0.111531	0.132325	0.102079	0.139887	0.120983	0.113422	0.132325	0.132325	0.10586	0.109641	0.102079	0.0888469	0.10775	0.113422	0.136106	0.136106	0.0586011	0.115312	0.124764	0.109641	0.126654	0.132325	0.1569	0.126654	0.155009	0.128544	0.130435
B. yangmingensis	0.10775	0.10775	0.10775	0.119093	0.141777	0.10775	0.115312	0.145558	0.132325	0.111531	0.128544	0.113422	0.119093	0.141777	0.0888469	0.111531	0.10775	0.149338	0.134216	0.149338	0.166352	0.134216	0.119093	0.153119	0.113422	0.128544	0.136106	0.132325	0.149338	0.139887	0.115312	0.102079	0.10397	0.111531	0.111531	0.111531	0.155009	0.136106	0.10586	0.102079	0.120983	0.109641	0.132325	0.15879	0.162571	0.132325	0.153119	0.139887	0.149338
B. yaoshanensis	0.0850662	0.0850662	0.0850662	0.10397	0.136106	0.122873	0.0831758	0.136106	0.120983	0.0850662	0.130435	0.0982987	0.126654	0.132325	0.0869565	0.120983	0.120983	0.126654	0.122873	0.132325	0.155009	0.130435	0.109641	0.136106	0.115312	0.132325	0.132325	0.122873	0.137996	0.136106	0.122873	0.0888469	0.126654	0.0982987	0.128544	0.119093	0.141777	0.115312	0.0926276	0.0812854	0.119093	0.115312	0.130435	0.155009	0.145558	0.119093	0.153119	0.130435	0.134216
B. yaoshanensis	0.0850662	0.0850662	0.0850662	0.10397	0.136106	0.122873	0.0831758	0.136106	0.120983	0.0850662	0.130435	0.0982987	0.126654	0.132325	0.0869565	0.120983	0.120983	0.126654	0.122873	0.132325	0.155009	0.130435	0.109641	0.136106	0.115312	0.132325	0.132325	0.122873	0.137996	0.136106	0.122873	0.0888469	0.126654	0.0982987	0.128544	0.119093	0.141777	0.115312	0.0926276	0.0812854	0.119093	0.115312	0.130435	0.155009	0.145558	0.119093	0.153119	0.130435	0.134216
B. yaoshanensis	0.0850662	0.0850662	0.0850662	0.10397	0.136106	0.122873	0.0831758	0.136106	0.120983	0.0850662	0.130435	0.0982987	0.126654	0.132325	0.0869565	0.120983	0.120983	0.126654	0.122873	0.132325	0.155009	0.130435	0.109641	0.136106	0.115312	0.132325	0.132325	0.122873	0.137996	0.136106	0.122873	0.0888469	0.126654	0.0982987	0.128544	0.119093	0.141777	0.115312	0.0926276	0.0812854	0.119093	0.115312	0.130435	0.155009	0.145558	0.119093	0.153119	0.130435	0.134216
B. yingdeensis	0.141777	0.141777	0.141777	0.136106	0.162571	0.0964083	0.126654	0.149338	0.145558	0.122873	0.128544	0.120983	0.100189	0.160681	0.10586	0.115312	0.132325	0.162571	0.134216	0.124764	0.170132	0.141777	0.10775	0.145558	0.130435	0.141777	0.124764	0.113422	0.15879	0.137996	0.124764	0.134216	0.0982987	0.117202	0.0831758	0.119093	0.147448	0.1569	0.126654	0.120983	0.128544	0.0850662	0.117202	0.160681	0.1569	0.128544	0.1569	0.151229	0.155009
B. yunkaiensis	0.0434783	0.0434783	0.0434783	0.130435	0.153119	0.122873	0.10397	0.149338	0.136106	0.111531	0.147448	0.10397	0.132325	0.134216	0.102079	0.132325	0.122873	0.15879	0.137996	0.126654	0.166352	0.155009	0.120983	0.149338	0.102079	0.139887	0.130435	0.119093	0.151229	0.149338	0.126654	0.109641	0.122873	0.0907372	0.128544	0.119093	0.149338	0.132325	0.10775	0.10397	0.136106	0.122873	0.153119	0.162571	0.151229	0.134216	0.153119	0.147448	0.151229
B. yunkaiensis	0.0434783	0.0434783	0.0434783	0.130435	0.153119	0.122873	0.10397	0.149338	0.136106	0.111531	0.147448	0.10397	0.132325	0.134216	0.102079	0.132325	0.122873	0.15879	0.137996	0.126654	0.166352	0.155009	0.120983	0.149338	0.102079	0.139887	0.130435	0.119093	0.151229	0.149338	0.126654	0.109641	0.122873	0.0907372	0.128544	0.119093	0.149338	0.132325	0.10775	0.10397	0.136106	0.122873	0.153119	0.162571	0.151229	0.134216	0.153119	0.147448	0.151229
B. yunkaiensis	0.0453686	0.0453686	0.0453686	0.128544	0.151229	0.120983	0.10586	0.147448	0.134216	0.109641	0.145558	0.10586	0.130435	0.132325	0.10397	0.130435	0.124764	0.1569	0.136106	0.124764	0.168242	0.153119	0.119093	0.147448	0.10397	0.137996	0.128544	0.117202	0.149338	0.147448	0.124764	0.10775	0.120983	0.0926276	0.130435	0.117202	0.147448	0.130435	0.109641	0.102079	0.134216	0.120983	0.151229	0.164461	0.149338	0.132325	0.151229	0.149338	0.153119
X. glandulosa	0.189036	0.189036	0.189036	0.155009	0.183365	0.166352	0.172023	0.162571	0.15879	0.172023	0.175803	0.162571	0.179584	0.168242	0.183365	0.175803	0.177694	0.15879	0.190926	0.189036	0.187146	0.15879	0.183365	0.166352	0.183365	0.155009	0.175803	0.179584	0.173913	0.162571	0.175803	0.172023	0.189036	0.168242	0.175803	0.177694	0.166352	0.15879	0.170132	0.155009	0.179584	0.164461	0.185255	0.173913	0.177694	0.175803	0.187146	0.166352	0.175803
X. mangshanensis	0.189036	0.189036	0.189036	0.160681	0.187146	0.162571	0.175803	0.160681	0.166352	0.177694	0.189036	0.162571	0.168242	0.177694	0.168242	0.170132	0.15879	0.162571	0.181474	0.181474	0.185255	0.162571	0.177694	0.15879	0.183365	0.141777	0.183365	0.189036	0.170132	0.153119	0.181474	0.187146	0.181474	0.170132	0.15879	0.194707	0.168242	0.162571	0.170132	0.170132	0.179584	0.166352	0.173913	0.15879	0.181474	0.168242	0.185255	0.164461	0.177694
[truncated: 22 more columns]
